# Supplementary material for: P-Selectin is a Critical Factor for Platelet-Mediated Protection on Restraint Stress-Induced Gastrointestinal Injury in Mice
Source: Int J Mol Sci. 2022 Oct 7;23(19):11909. doi: 10.3390/ijms231911909 (PMC9570147; doi:10.3390/ijms231911909)
Supplement: Supplementary file 1 [file ijms-23-11909-s001.zip]

Archive with 1 entries (1 files):
- ijms-1906046-supplementary.pdf
